# Supplementary material for: Exploration of the Binding Mechanism of Cyclic Dinucleotide Analogs to Stimulating Factor Proteins and the Implications for Subsequent Analog Drug Design
Source: Biomolecules. 2024 Mar 14;14(3):350. doi: 10.3390/biom14030350 (PMC10967758; doi:10.3390/biom14030350)
Supplement: Supplementary file 1 [file biomolecules-14-00350-s001.zip]

Archive with 1 entries (1 files):
- biomolecules-2913002-supplementary.pdf
